# Supplementary material for: Towards Plant Species Identification in Complex Samples: A Bioinformatics Pipeline for the Identification of Novel Nuclear Barcode Candidates
Source: PLoS One. 2016 Jan 25;11(1):e0147692. doi: 10.1371/journal.pone.0147692 (PMC4725681; doi:10.1371/journal.pone.0147692)
Supplement: S1 Scripts — This supplementary information includes a set of scripts, written in the Ruby language, that was used to generate the data presented in this article. (ZIP) [file pone.0147692.s002.zip]

Archive with 41 entries (26 files):
- pipeline/
- pipeline/1_expanded_seeds/
- __MACOSX/
- __MACOSX/pipeline/
- __MACOSX/pipeline/._1_expanded_seeds
- pipeline/2_dup_analysis/
- __MACOSX/pipeline/._2_dup_analysis
- pipeline/3a_first_alignment/
- __MACOSX/pipeline/._3a_first_alignment
- pipeline/3b_hmm_results/
- __MACOSX/pipeline/._3b_hmm_results
- pipeline/4_hmm_parsed/
- pipeline/4_hmm_parsed/.DS_Store
- __MACOSX/pipeline/4_hmm_parsed/
- __MACOSX/pipeline/4_hmm_parsed/._.DS_Store
- __MACOSX/pipeline/._4_hmm_parsed
- pipeline/5_second_alignment/
- __MACOSX/pipeline/._5_second_alignment
- pipeline/6a_weblogo/
- __MACOSX/pipeline/._6a_weblogo
- pipeline/7a_epcr_results/
- __MACOSX/pipeline/._7a_epcr_results
- pipeline/7b_epcr_parsed/
- __MACOSX/pipeline/._7b_epcr_parsed
- pipeline/pipeline_components/
- pipeline/pipeline_components/1_expand.rb
- pipeline/pipeline_components/2_remove_dup.rb
- pipeline/pipeline_components/3a_first_alignment.rb
- pipeline/pipeline_components/3b_markov_models.rb
- pipeline/pipeline_components/4_hmm_parser.rb
- pipeline/pipeline_components/5_second_alignment.rb
- pipeline/pipeline_components/6a_weblogo.rb
- pipeline/pipeline_components/6b_primer_finder.rb
- pipeline/pipeline_components/7a_genome_epcr.rb
- pipeline/pipeline_components/7b_parse_epcr.rb
- pipeline/pipeline_components/helpers/
- pipeline/pipeline_components/helpers/converter.rb
- pipeline/pipeline_components/helpers/primer_checker.rb
- pipeline/pipeline_components/helpers/primer_detector.rb
- __MACOSX/pipeline/._pipeline_components
- pipeline/pipeline.rb
