# Supplementary material for: Towards Plant Species Identification in Complex Samples: A Bioinformatics Pipeline for the Identification of Novel Nuclear Barcode Candidates
Source: PLoS One. 2016 Jan 25;11(1):e0147692. doi: 10.1371/journal.pone.0147692 (PMC4725681; doi:10.1371/journal.pone.0147692)
Supplement: S1 Scripts — This supplementary information includes a set of scripts, written in the Ruby language, that was used to generate the data presented in this article. (ZIP) [file pone.0147692.s002.zip › pipeline/pipeline_components/1_expand.rb]

module Expand

	Expand_amount = 2000  #bp on each side, see supplementary figure 1

	def Expand.expand_seed(seed, paths)

		#First step, BLAST the seed sequence in A. thaliana, and keep the longest hit (return if nothing found)
		puts "Blasting Arabidopsis"
		outfile = File.open("#{paths[:expanded_seeds]}query.tmp", "w")
		outfile.print(">#{seed[:id]}\n#{seed[:seq]}")
		outfile.close
		arabidopsis_blast = `#{paths[:blast_bin]}blastn -db #{paths[:blast_databases]}Arabidopsis_thaliana.TAIR10.21.dna.genome -query #{paths[:expanded_seeds]}query.tmp -dust no -soft_masking false -outfmt 6 -evalue 1E-05 -num_threads 50 -task 'blastn'`
		arabidopsis_hits = Converter.blast2hash(arabidopsis_blast)

		return 0 if arabidopsis_hits.empty?

		best_hit = find_longest_hit(arabidopsis_hits)

		#Second step, extract the sequence of the longest hit
		puts "Extracting Arabidopsis hit sequence"
		chromosome = best_hit[:subjectId]
		from = best_hit[:subjectStart].to_i
		to = best_hit[:subjectEnd].to_i
		strand = "plus"
		if from > to
			tmp = from
			from = to
			to = tmp
			strand = "minus"
		end
		from -= Expand_amount
		to += Expand_amount
		extracted = Converter.fasta2hash(`#{paths[:blast_bin]}blastdbcmd -db #{paths[:blast_databases]}Arabidopsis_thaliana.TAIR10.21.dna.genome -entry 'lcl|#{chromosome}' -range #{from}-#{to} -strand #{strand}`).first
		
		#Third step, BLAST the longest hit found in A. thaliana in O.sativa, and keep the longest hit.
		puts "Blasting Oryza sativa"
		outfile = File.open("#{paths[:expanded_seeds]}query.tmp", "w")
		outfile.print(">#{extracted[:id]}\n#{extracted[:seq]}")
		outfile.close

		sativa_blast = `#{paths[:blast_bin]}blastn -db #{paths[:blast_databases]}Oryza_sativa.IRGSP-1.0.21.dna.genome -query #{paths[:expanded_seeds]}query.tmp -dust no -soft_masking false -outfmt 6 -evalue 1E-05 -num_threads 50 -task 'blastn' -gapextend 4 -gapopen 4`
		sativa_hits = Converter.blast2hash(sativa_blast)
		return 0 if sativa_hits.empty?

		oriza_best = find_longest_hit(sativa_hits)

		#Fourth step, extract the sequence corresponding to the longest hit and export them in a file (FASTA format)
		puts "Exporting Arabidopsis sequence"
		outfile = File.open("#{paths[:expanded_seeds]}#{seed[:id]}.fasta", "w")

		outfile.print(">#{seed[:id]}_Arabidopsis_thaliana-#{chromosome}:#{from}-#{to}_#{strand}\n")
		outfile.print(extracted[:seq][(oriza_best[:queryStart].to_i - 1)..(oriza_best[:queryEnd].to_i - 1)])
		outfile.print("\n")

		puts "Extracting Oryza hit sequence"
		chromosome = oriza_best[:subjectId]
		from = oriza_best[:subjectStart].to_i
		to = oriza_best[:subjectEnd].to_i
		strand = "plus"
		if from > to
			tmp = from
			from = to
			to = tmp
			strand = "minus"
		end
		extracted = Converter.fasta2hash(`#{paths[:blast_bin]}blastdbcmd -db #{paths[:blast_databases]}Oryza_sativa.IRGSP-1.0.21.dna.genome -entry 'lcl|#{chromosome}' -range #{from}-#{to} -strand #{strand}`).first

		outfile.print(">#{seed[:id]}_Oryza_sativa-#{chromosome}:#{from}-#{to}_#{strand}\n")
		outfile.print(extracted[:seq])
		outfile.close
		
		return 1
	end


	def Expand.find_longest_hit(blast_hits)
		longest = 0
		for hit in blast_hits
			if hit[:alnLength].to_i > longest
				best_hit = hit
				longest = hit[:alnLength].to_i
			end
		end
		return best_hit
	end

end
