# Supplementary material for: Towards Plant Species Identification in Complex Samples: A Bioinformatics Pipeline for the Identification of Novel Nuclear Barcode Candidates
Source: PLoS One. 2016 Jan 25;11(1):e0147692. doi: 10.1371/journal.pone.0147692 (PMC4725681; doi:10.1371/journal.pone.0147692)
Supplement: S1 Scripts — This supplementary information includes a set of scripts, written in the Ruby language, that was used to generate the data presented in this article. (ZIP) [file pone.0147692.s002.zip › pipeline/pipeline_components/2_remove_dup.rb]

module RemoveDup

	#This steps is an automated BLAST-each-sequence-against all sequences that looks for significant (e<1E-50) similarity
	#between the different seeds before proceeding with the computer-intensive next steps.  When hits are found, the longest 
	#sequence of the group is kept.
	def RemoveDup.remove_duplicates(paths)
		puts "Preparing duplicates analysis"
		input_files = Dir.glob("#{paths[:expanded_limes]}*.fasta")
		puts input_files.size
		uces = Array.new
		for file in input_files
			hits = (`grep 'Arabidopsis_thaliana' #{file} -A1`).split(">").drop(1)
			hit = hits.sort.first
			name = hit.split("_").first
			output_file = File.open("#{paths[:tmp_for_dup]}#{name}.fa", 'w')
			output_file.print(">#{name}\n")
			output_file.print(hit.split("\n").last)
			output_file.print("\n")
			uces << [name, hit.split("\n").last.length]
			output_file.close
		end

		puts "BLASTing for duplicates"
		while uces.size >= 2
			positives = Array.new
			current = uces.pop
			
			for target in uces
				response = `#{paths[:blast_bin]}blastn -query #{paths[:tmp_for_dup]}#{target[0]}.fa -subject #{paths[:tmp_for_dup]}#{current[0]}.fa -task 'blastn'`
				next if response.include?"No hits found"
				evalue = response.split("Expect = ")[1].to_f	
				if evalue < 1E-50
					positives << target
				end
			end
			positives << current
			pp positives
			to_keep = positives.sort{|x,y| y[1] <=> x[1]}.first
			puts "keeping #{to_keep[0]}"
			puts "left: #{uces.size}"
			
			`cp #{paths[:expanded_seeds]}#{to_keep[0]}*.fasta #{paths[:first_align]}`
		end
		`cp #{paths[:expanded_seeds]}#{uces.first[0]}*.fasta #{paths[:first_align]}`  #the last one remaining
	end


end
