# Supplementary material for: Towards Plant Species Identification in Complex Samples: A Bioinformatics Pipeline for the Identification of Novel Nuclear Barcode Candidates
Source: PLoS One. 2016 Jan 25;11(1):e0147692. doi: 10.1371/journal.pone.0147692 (PMC4725681; doi:10.1371/journal.pone.0147692)
Supplement: S1 Scripts — This supplementary information includes a set of scripts, written in the Ruby language, that was used to generate the data presented in this article. (ZIP) [file pone.0147692.s002.zip › pipeline/pipeline_components/3a_first_alignment.rb]

module FirstAlignment

	#Alignment of the files and generation of a hmm file
	def FirstAlignment.align(paths)
		
		all_files = Dir.glob("#{paths[:first_align]}*.fasta")
		
		for file in all_files
			puts file
			lime_id = File.basename(file, '.fasta')
			puts "Generating first alignment"
			`#{paths[:clustalo_bin]} -i #{file} --outfmt=st -o #{paths[:first_align]}#{lime_id}.sto`  #Use ClustalOmega to generate an alingment in the Stockholm format

			puts "Generating HMM"
			`#{paths[:hmmer_bin]}hmmbuild #{paths[:first_align]}#{lime_id}.hmm #{paths[:first_align]}#{lime_id}.sto` #Use hmmbuild to generate a hmm file from the alignment
		end
	end
end
