# Supplementary material for: Towards Plant Species Identification in Complex Samples: A Bioinformatics Pipeline for the Identification of Novel Nuclear Barcode Candidates
Source: PLoS One. 2016 Jan 25;11(1):e0147692. doi: 10.1371/journal.pone.0147692 (PMC4725681; doi:10.1371/journal.pone.0147692)
Supplement: S1 Scripts — This supplementary information includes a set of scripts, written in the Ruby language, that was used to generate the data presented in this article. (ZIP) [file pone.0147692.s002.zip › pipeline/pipeline_components/3b_markov_models.rb]

module MarkovModels

	#Uses the hmm files produced in step 3a to scann all genomes
	def MarkovModels.scan_all(paths)

		puts "Scanning genomes"
		databases = Dir.glob("#{paths[:genomes]}*.fna") + Dir.glob("#{paths[:genomes]}*.fa")
		hmm_files = Dir.glob("#{paths[:first_align]}*.hmm")

		for database in databases   #for every combination of genome...
			for hmm_file in hmm_files		#...and hmm file
				lime_id = File.basename(hmm_file, '.hmm')
				database_name = Converter.database2organism(database)
				file_name = "#{paths[:hmm_results]}#{lime_id}-#{database_name}.out"
				puts file_name
				`#{paths[:hmmer_bin]}nhmmer --noali --max --cpu 50 #{hmm_file} #{database} > #{file_name}` #hmm scan with heuristic filters off
			end
		end
	end
end
