# Supplementary material for: Towards Plant Species Identification in Complex Samples: A Bioinformatics Pipeline for the Identification of Novel Nuclear Barcode Candidates
Source: PLoS One. 2016 Jan 25;11(1):e0147692. doi: 10.1371/journal.pone.0147692 (PMC4725681; doi:10.1371/journal.pone.0147692)
Supplement: S1 Scripts — This supplementary information includes a set of scripts, written in the Ruby language, that was used to generate the data presented in this article. (ZIP) [file pone.0147692.s002.zip › pipeline/pipeline_components/4_hmm_parser.rb]

module HMMParser
	HMM_THRESHOLD = 0.94 
	HMM_MIN_LENGTH = 92  # % of hmm length
	def HMMParser.parse(paths)
		genomes = Dir.glob("#{paths[:hmm_results]}*.out").collect{|i| File.basename(i, ".out").split("-").drop(1).join("-")}.uniq.reverse

		#this function calls and maintains up to 30 threads of the parsing script process_genome
		all_threads = []
		i = genomes.size
		while i > 0
			if all_threads.size < 30
				puts "Files left: #{i}"
				i -= 1
				all_threads.push(Thread.new{process_genome(genomes.pop, paths)})  
			else
				sleep(10)
				all_threads.delete_if{|aThread| aThread.status == false}
			end
		end
		
		all_threads.each { |aThread|  aThread.join }
		
	end

private

	#first parses the hmm result file to get the coordinates of hits
	#then extracts the hit from the original genome FASTA file (reversing it if needed)
	def HMMParser.process_genome(genome, paths)
		puts "processing #{genome}"

		#get all hits, parsed
		table_files = Dir.glob("#{paths[:hmm_results]}*#{genome}.out")
		hits = table_files.collect{|table_file| process_table(table_file)}.flatten
		
		#separate the hits per seq ID and orientation
		seqids = hits.collect{|i| i[:chromosome]}.uniq

		for seqid in seqids
			["true", "false"].each do |current|
				to_extract = hits.select{|i| i[:chromosome] == seqid && i[:reverse] == current}
				regions = to_extract.collect{|i| "#{i[:from]}-#{i[:to]}"}.join(",")
				next if regions.empty?
				if current == "true"
					reverse_script = " | #{paths[:revseq_bin]} -sequence stdin -auto -stdout"
				else
					reverse_script = ""
				end
				organism_file = Dir.glob("#{paths[:genomes]}#{genome}*").first
				extract_script = "#{paths[:extract_seq_bin]} -sequence #{organism_file}:#{seqid} -regions #{regions}  -auto -stdout -separate"
				puts "#{extract_script}#{reverse_script}"
				results = `#{extract_script}#{reverse_script}`.split(">").drop(1).collect{|i| i.split("\n").drop(1).join}
				to_print = Hash.new(Array.new)
				(0..to_extract.size - 1).each do |i|
					info = to_extract.fetch(i)
					sequence = results[i]
					strand = (info[:reverse] == "true")?("-"):("+")
					to_print[info[:uce]] += [">#{info[:uce]}_#{genome.downcase}_#{info[:chromosome]}_#{info[:from]}_#{info[:to]}_#{strand}\n#{sequence}\n"]
				end
				to_print.each_key do |uce|
					file = File.open("#{paths[:hmm_parsed]}#{uce}.fasta", "a")
					for sequence in to_print[uce]
						file.print(sequence)
					end
					file.close
				end
			end
		end

	end

	#parses the length of the hmm alignment from the result file, 
	#and calculates the min_length based on the constant set at the beginning of the file
	def HMMParser.get_min_length(table_file)
		length_row = `grep 'M=' #{table_file}`  
		hmm_length = length_row.split('=').last.to_i
		return hmm_length * HMM_MIN_LENGTH / 100
	end


	#Parses the hmm table to get the coordinates of the hits that meet the minimum values set in the constants at the beginning of this file
	def HMMParser.process_table(table_file)
		min_length = get_min_length(table_file)
		return [] if min_length == 0

		lime = File.basename(table_file, ".out").split("-").first
		organism = (File.basename(table_file, ".out").split("-"))[1]

		table = File.read(table_file).split("Annotation for each hit :").last.split("Internal pipeline statistics summary:").first
		hits = table.split(">>").select{|x| x.strip.split(" ").last.to_f > HMM_THRESHOLD }
		to_return = Array.new
		for hit in hits
			split_hit = hit.split("\n")
			chromosome = split_hit.first.split(" ").first
			chromosome = chromosome.split("|")[1] if chromosome.include?("|")
			columns = split_hit.last.split(" ").select{|x| !x.strip.empty?}
			from = columns[10].to_i
			to = columns[11].to_i
			reverse = "false"
			if from > to
				reverse = "true"
				temp = from
				from = to
				to = temp
			end

			if (to - from) >= min_length
				to_return << {:chromosome => chromosome, :from => from, :to => to, :reverse => reverse, :uce => lime.split("_").first}
			end
		end

		return to_return
	end


end
