# Supplementary material for: Towards Plant Species Identification in Complex Samples: A Bioinformatics Pipeline for the Identification of Novel Nuclear Barcode Candidates
Source: PLoS One. 2016 Jan 25;11(1):e0147692. doi: 10.1371/journal.pone.0147692 (PMC4725681; doi:10.1371/journal.pone.0147692)
Supplement: S1 Scripts — This supplementary information includes a set of scripts, written in the Ruby language, that was used to generate the data presented in this article. (ZIP) [file pone.0147692.s002.zip › pipeline/pipeline_components/5_second_alignment.rb]

module SecondAlignment

	#Alignment used to by the weblogo script in the next step, one for each of the original seeds
	def SecondAlignment.align(paths)
		input_files = Dir.glob("#{paths[:hmm_parsed]}/*.fasta")

		for file in input_files
			out_file = paths[:second_align] + File.basename(file, ".fasta") + ".aln"
			`#{paths[:mafft_bin]} --thread 50 #{file} > #{out_file}`
		end
	end

end
