# Supplementary material for: Towards Plant Species Identification in Complex Samples: A Bioinformatics Pipeline for the Identification of Novel Nuclear Barcode Candidates
Source: PLoS One. 2016 Jan 25;11(1):e0147692. doi: 10.1371/journal.pone.0147692 (PMC4725681; doi:10.1371/journal.pone.0147692)
Supplement: S1 Scripts — This supplementary information includes a set of scripts, written in the Ruby language, that was used to generate the data presented in this article. (ZIP) [file pone.0147692.s002.zip › pipeline/pipeline_components/6a_weblogo.rb]

module Weblogo

	#Transforms the alignment into a datafile, normally used by Weblogo to generate the DNA logos, but used by the next step
	#to identify primer binding sites as the data file shows the statistics of each bases at each position
	def Weblogo.process(paths)
		puts "Weblogo processing"
		input_files = Dir.glob("#{paths[:second_align]}*.aln")
		for file in input_files
			puts file
			out_filename = paths[:weblogo] + File.basename(file, ".aln") + ".tab"
			`#{paths[:weblogo_bin]} -F logodata < #{file} > #{out_filename}`
		end

	end

end
