# Supplementary material for: Towards Plant Species Identification in Complex Samples: A Bioinformatics Pipeline for the Identification of Novel Nuclear Barcode Candidates
Source: PLoS One. 2016 Jan 25;11(1):e0147692. doi: 10.1371/journal.pone.0147692 (PMC4725681; doi:10.1371/journal.pone.0147692)
Supplement: S1 Scripts — This supplementary information includes a set of scripts, written in the Ruby language, that was used to generate the data presented in this article. (ZIP) [file pone.0147692.s002.zip › pipeline/pipeline_components/6b_primer_finder.rb]

module PrimerFinder

	#Scans the weblogo data files for regions of sufficient conservation as potential primer binding sites, 
	#then tests these primers using Primer3.  If no warning are produces, the primers are saved in a STS file
	def PrimerFinder.build_sts(paths)

		input_files = Dir.glob("#{paths[:weblogo]}*.tab")

		outfile = File.open(paths[:primers_sts], 'w')

		for file in input_files
			pp file
			uce = File.basename(file, ".tab")


			#First try to find primers were every position is at least 70% conserved			
			primers = PrimerDetector.new(file).get_primers(70)
			if primers.empty?
				puts "no primers found, trying at min_feq 50"
				primers = PrimerDetector.new(file).get_primers(50)
			end
			
			current_name = uce + "-aaa"
			
			for primer_set in primers
				primer1 = primer_set[0]
				primer2 = primer_set[1].reverse.tr('GACT', 'CTGA') #reverse-complements the reverse primer sequence
				
				#PrimerChecker is a script that uses primer3 to test the characteristics of each primer pair
				if PrimerChecker.new(paths, primer1, primer2).good?
					outfile.print("#{current_name}\t#{primer1}\t#{primer2}\t#{primer_set[2]}\t#{current_name} sts\n")
			 		current_name = current_name.split("-").first + "-" + current_name.split("-").last.next
			 	end
			end
		end

		outfile.close

	end

end
