# Supplementary material for: Towards Plant Species Identification in Complex Samples: A Bioinformatics Pipeline for the Identification of Novel Nuclear Barcode Candidates
Source: PLoS One. 2016 Jan 25;11(1):e0147692. doi: 10.1371/journal.pone.0147692 (PMC4725681; doi:10.1371/journal.pone.0147692)
Supplement: S1 Scripts — This supplementary information includes a set of scripts, written in the Ruby language, that was used to generate the data presented in this article. (ZIP) [file pone.0147692.s002.zip › pipeline/pipeline_components/7a_genome_epcr.rb]

module GenomeEpcr

	#Runs the e-PCR script on all genomes, using the STS file produced in the previous step
	def GenomeEpcr.run_epcr(paths)
		genome_files = Dir.glob("#{paths[:genomes]}*.fa") + Dir.glob("#{paths[:genomes]}*.fna")

		#this function calls and maintains up to 20 threads of the epcr script process_genome
		all_threads = []
		i = genome_files.size
		while i > 0
			if all_threads.size < 20
				puts "Files left: #{i}"
				i -= 1
				all_threads.push(Thread.new{process_genome(paths, genome_files.pop)})
			else
				sleep(1)
				all_threads.delete_if{|aThread| aThread.status == false}
			end
		end

		all_threads.each { |aThread|  aThread.join }
	end

	private

	def GenomeEpcr.process_genome(paths, file)

		genome = File.basename(file)

		pp genome
		outfile = File.open("#{paths[:epcr_results]}#{genome}.out", "w")
		
		response = `#{paths[:epcr_bin]} -n2 -g2 -t3 -f3 #{paths[:primers_sts]} #{file}`
		
		outfile.print(response)
		outfile.close
	end

end
