# Supplementary material for: Towards Plant Species Identification in Complex Samples: A Bioinformatics Pipeline for the Identification of Novel Nuclear Barcode Candidates
Source: PLoS One. 2016 Jan 25;11(1):e0147692. doi: 10.1371/journal.pone.0147692 (PMC4725681; doi:10.1371/journal.pone.0147692)
Supplement: S1 Scripts — This supplementary information includes a set of scripts, written in the Ruby language, that was used to generate the data presented in this article. (ZIP) [file pone.0147692.s002.zip › pipeline/pipeline_components/7b_parse_epcr.rb]

module ParseEpcr

	MAX_GAPS_MISM = 4  #determines the max number of total gaps/mismatches allowed in the primers annealing for the hit to be parsed
	
	#Extracts the sequences from all the genomes, according to the information in the e-PCR output files in the previous step.
	def ParseEpcr.parse_epcr(paths)

		output_files = Dir.glob("#{paths[:epcr_results]}*.out")

		#this function calls and maintains up to 25 threads of the epcr parsing script process_file
		all_threads = []
		i = output_files.size
		while i > 0
			if all_threads.size < 25
				puts "Files left: #{i}"
				i -= 1
				all_threads.push(Thread.new{process_file(paths, output_files.pop)})
			else
				sleep(1)
				all_threads.delete_if{|aThread| aThread.status == false}
			end
		end

		all_threads.each { |aThread|  aThread.join }
	end

	private

	#This function transforms a line of e-PCR output into a Hash with the values in the columns associated to what they correspond to.
	#Note that if the total number of gaps and mismatches (columns 6 and 7 of the output) is above the value in the constant above,
	#nil is returned instead and the hit is dropped from further parsing.
	def ParseEpcr.parse_hit(hit)
		split_hit = hit.split("\t")
		chromosome = split_hit[0]
		chromosome = chromosome.split('|')[1] if chromosome.include?("|")
		gapsmism = split_hit[6].to_i + split_hit[7].to_i
		return nil if gapsmism > MAX_GAPS_MISM 
		perfect = (gapsmism == 0)
		return {:primer_set => split_hit[1], :chromosome => chromosome, :sense => split_hit[2], :from => split_hit[3].to_i, :to => split_hit[4].to_i, :perfect => perfect }
	end

	def ParseEpcr.process_file(paths, file)
		genome = File.basename(file, ".out")
		genome_file = (Dir.glob("#{paths[:genomes]}#{genome}")).first 

		counter = 0
		hits = parse_table(file)
		puts "#{genome}\t-\tto parse: #{hits.size}"
		seqids = hits.collect{|i| i[:chromosome]}.uniq
		counter = 0
		for seqid in seqids
			["+", "-"].each do |current|
				to_extract = hits.select{|i| i[:chromosome] == seqid && i[:sense] == current}
				counter += to_extract.size

				regions = to_extract.collect{|i| "#{i[:from]}-#{i[:to]}"}.join(",")
				next if regions.empty?
				if current == "-"
					reverse_script = " | #{paths[:revseq_bin]} -sequence stdin -auto -stdout"
				else
					reverse_script = ""
				end
				extract_script = "#{paths[:extract_seq_bin]} -sequence #{genome_file}:#{seqid} -regions #{regions}  -auto -stdout -separate"
				#puts "#{extract_script}#{reverse_script}"
				results = `#{extract_script}#{reverse_script}`.split(">").drop(1).collect{|i| i.split("\n").drop(1).join}

				to_print = Hash.new(Array.new)
				(0..to_extract.size - 1).each do |i|
					info = to_extract.fetch(i)
					sequence = results[i]
					to_print[info[:primer_set]] += [">#{info[:primer_set]}_#{genome}_#{info[:chromosome]}_#{info[:from]}_#{info[:to]}_#{info[:sense]}_#{(info[:perfect])?("perfect"):("imperfect")}\n#{sequence}\n"]
				end

				to_print.each_key do |uce|
					file = File.open("#{paths[:parsed_epcr]}#{uce}.fasta", "a")
					for sequence in to_print[uce]
						file.print(sequence)
					end
					file.close
				end
			end
			puts "#{genome}\t-\tleft: #{hits.size - counter}"
		end
		puts "done #{genome}"
	end

	#Parses each line of the e-PCR output table
	def ParseEpcr.parse_table(file)
		table = File.read(file).split("\n")
		to_return = Array.new
		for line in table
			parsed_hit = parse_hit(line)
			to_return << parsed_hit if parsed_hit  #parse_hit returns nil if the hit has too many gaps/mismatches
		end
		return to_return
	end

end
