# Supplementary material for: Towards Plant Species Identification in Complex Samples: A Bioinformatics Pipeline for the Identification of Novel Nuclear Barcode Candidates
Source: PLoS One. 2016 Jan 25;11(1):e0147692. doi: 10.1371/journal.pone.0147692 (PMC4725681; doi:10.1371/journal.pone.0147692)
Supplement: S1 Scripts — This supplementary information includes a set of scripts, written in the Ruby language, that was used to generate the data presented in this article. (ZIP) [file pone.0147692.s002.zip › pipeline/pipeline_components/helpers/converter.rb]

module Converter

	#this function transforms a FASTA file into a hash, where the keys are the name of each sequence and the
	#values the associated sequences.
	def Converter.fasta2hash(file_content)  
		to_return = Array.new
		entries = file_content.split(">")
		for entry in entries
			name = entry.split("\n").first
			sequence = entry.split("\n").drop(1).join.gsub("\n", "")
			to_return << {:id => name, :seq => sequence.strip } if name && sequence
		end
		return to_return
	end

	#this function parses a BLAST output into a hash where the different columns are mapped to the 
	#corresponding keys, one entry for each hit
	def Converter.blast2hash(blast_table)
		to_return = Array.new
		split_table = blast_table.split("\n")
		for hit in split_table
			split_hit = hit.split("\t")
			to_return << { :queryId => split_hit[0], 
										 :subjectId => split_hit[1], 
										 :percIdentity => split_hit[2], 
										 :alnLength => split_hit[3], 
										 :mismatchCount => split_hit[4], 
										 :gapOpenCount => split_hit[5], 
										 :queryStart => split_hit[6], 
										 :queryEnd => split_hit[7], 
										 :subjectStart => split_hit[8], 
										 :subjectEnd => split_hit[9], 
										 :eVal => split_hit[10], 
										 :bitScore => split_hit[11]}
		end
		return to_return
	end


	def Converter.database2organism(database_file)
		return File.basename(database_file).split('.').first
	end
end
