# Supplementary material for: Towards Plant Species Identification in Complex Samples: A Bioinformatics Pipeline for the Identification of Novel Nuclear Barcode Candidates
Source: PLoS One. 2016 Jan 25;11(1):e0147692. doi: 10.1371/journal.pone.0147692 (PMC4725681; doi:10.1371/journal.pone.0147692)
Supplement: S1 Scripts — This supplementary information includes a set of scripts, written in the Ruby language, that was used to generate the data presented in this article. (ZIP) [file pone.0147692.s002.zip › pipeline/pipeline_components/helpers/primer_checker.rb]

class PrimerChecker
	

	def initialize(paths, primer1, primer2)
		#this constants sets the common parameters for primer3
		@settings = "PRIMER_THERMODYNAMIC_PARAMETERS_PATH=#{paths[:primer3_bins]}primer3_config/\n" +
						 "PRIMER_MIN_TM=50.0\nPRIMER_MAX_TM=70.0\nPRIMER_PAIR_MAX_DIFF_TM=10.0\n" + 
						 "PRIMER_MAX_HAIRPIN_TH=40.0\n"
		@primer1 = primer1
		@primer2 = primer2
		@paths = paths
	end

	def good?

		#runs primer3 on the primer pair, with the settings set in the constant above
		info_file = "#{@paths[:weblogo]}primer3.input"
		outfile = File.open(info_file, "w")
		outfile.print("PRIMER_TASK=check_primers\nSEQUENCE_PRIMER=#{@primer1}\nSEQUENCE_PRIMER_REVCOMP=#{@primer2}\n#{@settings}=\n")
		outfile.close
		primer3_results = `#{@paths[:primer3_bins]}primer3_core < #{info_file}`


		#parses the response from primer3 to see if any of the primer showed a problem
		if primer3_results.include?("PRIMER_PAIR_NUM_RETURNED=0")
			puts "primers #{@primer1} #{@primer2} dropped - nothing returned"
			return false
		end
		if primer3_results.include?("PRIMER_RIGHT_0_PROBLEMS") || primer3_results.include?("PRIMER_LEFT_0_PROBLEMS")
			puts "primers #{@primer1} #{@primer2} dropped - TH too high"
			return false 
		else
			puts "primers #{@primer1} #{@primer2} kept"
			return true
		end
	end
end
