# Supplementary material for: Towards Plant Species Identification in Complex Samples: A Bioinformatics Pipeline for the Identification of Novel Nuclear Barcode Candidates
Source: PLoS One. 2016 Jan 25;11(1):e0147692. doi: 10.1371/journal.pone.0147692 (PMC4725681; doi:10.1371/journal.pone.0147692)
Supplement: S1 Scripts — This supplementary information includes a set of scripts, written in the Ruby language, that was used to generate the data presented in this article. (ZIP) [file pone.0147692.s002.zip › pipeline/pipeline_components/helpers/primer_detector.rb]

require 'pp'

class PrimerDetector

	PRIMER_LENGTH = 20 #bp
	BASES = ["A", "C", "G", "T"] 
	
	#Theseset the min and max amplicon size for the potential primer pairs
	MIN_AMP = 100 # bp
	MAX_AMP = 300 # bp

	def get_sequence(primer)
		to_return = ""
		primer.each do |base|
			if base[1].size == 1
				to_return += base[1]
			else
				to_return += "(" + base[1] + ")"
			end
		end
		return to_return
	end

	def self.primer_length
		return PRIMER_LENGTH
	end

	def get_score(rows, start)
		total_score = 0
		(0...PRIMER_LENGTH).each do |i|
			positions = rows[i].split("\t").first(5).drop(1).collect{|j| j.to_i}
			total = positions.inject(:+)
			total_score += 1 if positions.any?{|j| j * 100 / total > @min_freq}
		end
		return total_score
	end

	def get_base(row)
		location = row.split("\t").first
		positions = row.split("\t").first(5).drop(1).collect{|j| j.to_i}
		total = positions.inject(:+)
		base = ""
		(0...4).each do |i|
			position = positions.fetch(i)
			if position * 100 / total > @min_freq
				base = BASES[i]
			end
		end
		return base	
	end

	def initialize(file)
		@file = file
	end


	#This functions parses the Weblogo file to get the base frequency at each position
	#It then scans the sequence to find "primers" regions that meet all the criteria
	#set in the constants above.
	#It returns an array of arrays, each entry is:
	#[forward primer sequence, reverse primer sequence, amplicon length]
	def get_primers(min_freq = 70)
		@min_freq = min_freq
		uce = File.basename(@file, '.tab')
		#get rows with non-gaps greater than 90%
		rows = File.read(@file)
		return Array.new if rows.empty?
		rows = rows.split("#	A 	C 	G 	T 	Entropy	Low	High	Weight\n").last.split("# End LogoData").first
		rows = rows.split("\n").select{|v| v.split("\t").last.to_f > 0.90}
		candidates = Array.new
		existing_r = Array.new
		0.upto(rows.size - 2 * PRIMER_LENGTH - MIN_AMP) do |forward|
			score_f = get_score(rows[forward, PRIMER_LENGTH], 0)
			if score_f == PRIMER_LENGTH   #best score
				scan_from = forward + MAX_AMP
				scan_from = rows.size - PRIMER_LENGTH if scan_from > rows.size - PRIMER_LENGTH
				scan_from.downto(forward + MIN_AMP) do |reverse|
					score_r = get_score(rows[reverse, PRIMER_LENGTH], 0)
					if score_r == PRIMER_LENGTH && !existing_r.include?(reverse)
						print "."
						candidates << [forward, reverse]
						existing_r << reverse
						break
					end
				end
			end
		end
		puts

		to_return = Array.new

		for candidate in candidates
		#extract sequences of primers
			begin_primer = Array.new
			for row in rows[candidate[0], PRIMER_LENGTH]
				begin_primer << get_base(row)
			end

			end_primer = Array.new
			for row in rows[candidate[1], PRIMER_LENGTH]
				end_primer << get_base(row)
			end
			to_return << [begin_primer.join, end_primer.join, candidate[1] - candidate[0] + PRIMER_LENGTH]
		end

		return to_return
	end

end
