# Supplementary material for: Towards Plant Species Identification in Complex Samples: A Bioinformatics Pipeline for the Identification of Novel Nuclear Barcode Candidates
Source: PLoS One. 2016 Jan 25;11(1):e0147692. doi: 10.1371/journal.pone.0147692 (PMC4725681; doi:10.1371/journal.pone.0147692)
Supplement: S1 Scripts — This supplementary information includes a set of scripts, written in the Ruby language, that was used to generate the data presented in this article. (ZIP) [file pone.0147692.s002.zip › pipeline/pipeline.rb]

require "./pipeline_components/helpers/converter.rb"
require "./pipeline_components/helpers/primer_detector.rb"
require "./pipeline_components/helpers/primer_checker.rb"

PATHS = { :input_file => './all_seeds.fasta', #file with the input sequences to be screened, in a FASTA format

	#PATHS TO BIN FILES.  Note that these have been redacted and should be adapted to each infrastructure
	:blast_bin => '/***/blast/online_release/bin/', #path to the directory containing the BLAST bin files
	:clustalo_bin => '/***/clustalo/online_release/clustalo', #path to the ClustalOmega bin file
	:extract_seq_bin => '/***/emboss/online_release/bin/extractseq', #path to the EMBOSS extractseq bin file
	:hmmer_bin => '/***/hmmer/online_release/bin/', #path to the hmmer bin file
	:revseq_bin => '/***/emboss/online_release/bin/revseq', #path to the EMBOSS revseq bin file
	:mafft_bin => '/***/mafft/online_release/bin/mafft', #path to the mafft bin file
	:weblogo_bin => '/***/weblogo/weblogo-3.4/weblogo', #path to the weblogo bin file
	:primer3_bins => '/***/primer3/online_release/bin/', #path to the directory containing the primer3 bin files.
	:epcr_bin => '/***/e-pcr/online_release/e-PCR', #path to the directory containing the e-pcr bin file

	#PATHS TO GENOME FILES. Note that these have been redacted and should be adapted to each infrastructure
	:blast_databases => '/***/plant_genomes_blast/', #path to the A.thaliana and O.sative genomes formatted for a BLAST search
	:genomes => '/***/all_genomes/', #path to the plant genomes downloaded from Genbank and Ensembl, in FASTA format

	#PATHS TO TEMPORARY FOLDERS
	:expanded_seeds => './1_expanded_seeds/',
	:tmp_for_dup => './2_dup_analysis/',
	:first_align => './3a_first_alignment/',
	:hmm_results => './3b_hmm_results/',
	:hmm_parsed => './4_hmm_parsed/',
	:second_align => './5_second_alignment/',
	:weblogo => './6a_weblogo/',
	:primers_sts => './primers.sts',
	:epcr_results => './7a_epcr_results/',
	:parsed_epcr => './7b_epcr_parsed/'}


require "./pipeline_components/1_expand.rb"
require "./pipeline_components/2_remove_dup.rb"
require "./pipeline_components/3a_first_alignment.rb"
require "./pipeline_components/3b_markov_models.rb"
require "./pipeline_components/4_hmm_parser.rb"
require "./pipeline_components/5_second_alignment.rb"
require "./pipeline_components/6a_weblogo.rb"
require "./pipeline_components/6b_primer_finder.rb"
require "./pipeline_components/7a_genome_epcr.rb"
require "./pipeline_components/7b_parse_epcr.rb"


seeds = Converter.fasta2hash(File.read(PATHS[:input_file]))  #input_file replaces selected_limes

#cleans the intermediate files folders
`rm #{PATHS[:expanded_seeds]}*`
`rm #{PATHS[:tmp_for_dup]}*`
`rm #{PATHS[:first_align]}*`
`rm #{PATHS[:hmm_results]}*`
`rm #{PATHS[:hmm_parsed]}*`
`rm #{PATHS[:second_align]}*`
`rm #{PATHS[:epcr_results]}*`
`rm #{PATHS[:parsed_epcr]}*`

#1 - Figure 1A, Seed extension
#The first step starts from the array generated from the input file, 
#every other steps works on intermediate files generated by the step before
for seed in seeds  
	expansion = Expand.expand_seed(seed, PATHS)
end

#2 - Figure 1B, Removal of duplicate seeds
RemoveDup.remove_duplicates(PATHS)

#3 - Figure 1C, Genomes screen
FirstAlignment.align(PATHS)
MarkovModels.scan_all(PATHS)

#4 - Figure 1D, Sequences extraction
HMMParser.parse(PATHS)

#5 - Figure 1E, Sequences alignment
SecondAlignment.align(PATHS)

#6 - Figure 1F, Identification of candidate primers
Weblogo.process(PATHS)
PrimerFinder.build_sts(PATHS)

#7 - Figure 1G, Amplicons scan in plant genomes
GenomeEpcr.run_epcr(PATHS)
ParseEpcr.parse_epcr(PATHS)
